# Supplementary material for: Antioxidative Properties of Baltic Sea Keystone Macroalgae (Fucus vesiculosus, Phaeophyceae) under Ocean Warming and Acidification in a Seasonally Varying Environment
Source: Biology (Basel). 2021 Dec 15;10(12):1330. doi: 10.3390/biology10121330 (PMC8698884; doi:10.3390/biology10121330)
Supplement: Supplementary file 1 [file biology-10-01330-s001.zip]

Archive with 1 entries (1 files):
- biology-1492692-supplementary.pdf
